# Supplementary material for: Wnt Activity and Cell Proliferation Are Coupled to Extracellular Vesicle Release in Multiple Organoid Models
Source: Front Cell Dev Biol. 2021 Jun 24;9:670825. doi: 10.3389/fcell.2021.670825 (PMC8264557; doi:10.3389/fcell.2021.670825)
Supplement: Supplementary file 2 [file Table_1.XLSX]

## Sheet: PDAC
RT-qPCR data and z-scores from human PDAC organoids and fibroblasts
For z-score analysis, Ct>36 was regarded not detected (ND)
Sample	Gene	Ct (mean)	Ct (Gene-Hprt1)	z-score	z-score (for Figure 2)
Fibr1	Wnt7b	36.15501	12.9597343333333	ND	ND
Fibr2	Wnt7b	40	15.670339	ND	ND
Fibr3	Wnt7b	37.588135	16.5904096666667	ND	ND
Org1	Wnt7b	28.7371296666667	4.18438	-0.889002952656112	0.889002952656112
Org2	Wnt7b	28.3642776666667	3.88475066666667	-0.938090590098822	0.938090590098822
Org3	Wnt7b	29.5724193333333	4.375336	-0.857719036654864	0.857719036654864
Fibr1	Wnt5a	25.8840523333333	2.68877666666667	-0.920603899723415	0.920603899723415
Fibr2	Wnt5a	26.841308	2.511647	-0.951467224559262	0.951467224559262
Fibr3	Wnt5a	24.209954	3.21222866666666	-0.829396879375007	0.829396879375007
Org1	Wnt5a	36.97471	12.4219603333333	ND	ND
Org2	Wnt5a	36.6756353333333	12.1961083333333	ND	ND
Org3	Wnt5a	40	14.8029166666667	ND	ND
Fibr1	Wnt11	31.362822	8.16754633333334	0.516385410287583	-0.516385410287583
Fibr2	Wnt11	33.1678685	8.8382075	0.796213542643799	-0.796213542643799
Fibr3	Wnt11	30.907589	9.90986366666667	1.24335370603932	-1.24335370603932
Org1	Wnt11	28.4649303333333	3.91218066666666	-1.25913266975053	1.25913266975053
Org2	Wnt11	30.4597843333333	5.98025733333333	-0.396243837109288	0.396243837109288
Org3	Wnt11	29.9686126666667	4.77152933333333	-0.900576152110883	0.900576152110883
Fibr1	Wnt10a	40	16.8047243333333	ND	ND
Fibr2	Wnt10a	38.787315	14.457654	ND	ND
Fibr3	Wnt10a	33.378353	12.3806276666667	0.433738801939425	-0.433738801939425
Org1	Wnt10a	29.7918996666667	5.23915	-0.964358383929836	0.964358383929836
Org2	Wnt10a	32.110894	7.631367	-0.496030677564593	0.496030677564593
Org3	Wnt10a	29.6741046666667	4.47702133333333	-1.11356139118846	1.11356139118846

## Sheet: mouse_lung_org
RT-qPCR data and z-scores from mouse bronchiolar organoids and fibroblasts
For z-score analysis, Ct>36 was regarded not detected (ND)
Sample	Gene	Ct (mean)	Ct (Gene-Hprt1)	z-score	z-score (for Figure 3)
Fibr1	m Wnt2b	29.6425426666667	9.74878233333333	-0.479726764670703	0.479726764670703
Fibr2	m Wnt2b	29.0128443333333	9.410256	-0.705549545943263	0.705549545943263
Fibr3	m Wnt2b	28.787684	9.341301	-0.751547769270006	0.751547769270006
Fibr4	m Wnt2b	28.3252276666667	8.94006233333333	-1.01920444096396	1.01920444096396
Org1	m Wnt2b	35.1628865	12.4441831666667	1.31831035354769	-1.31831035354769
Org2	m Wnt2b	34.81224	11.806532	0.892948584729045	-0.892948584729045
Org3	m Wnt2b	32.700348	9.58213066666666	-0.590896086418322	0.590896086418322
Org4	m Wnt2b	36.5209675	12.4702001666667	1.33566566898953	-1.33566566898953
Fibr1	m Wnt3	38.581169	18.6874086666667	ND	ND
Fibr2	m Wnt3	37.2565925	17.6540041666667	ND	ND
Fibr3	m Wnt3	33.842553	14.39617	-0.390825068733668	0.390825068733668
Fibr4	m Wnt3	37.955292	18.5701266666667	ND	ND
Org1	m Wnt3	36.233319	13.5146156666667	ND	ND
Org2	m Wnt3	36.8476536666667	13.8419456666667	ND	ND
Org3	m Wnt3	36.503155	13.3849376666667	ND	ND
Org4	m Wnt3	36.9438725	12.8931051666667	ND	ND
Fibr1	m Wnt4	27.31953	7.42576966666667	1.12079638561176	-1.12079638561176
Fibr2	m Wnt4	26.4150616666667	6.81247333333333	0.715887884751136	-0.715887884751136
Fibr3	m Wnt4	25.4723103333333	6.02592733333334	0.196597055166445	-0.196597055166445
Fibr4	m Wnt4	25.133419	5.74825366666667	0.0132722544336732	-0.0132722544336732
Org1	m Wnt4	26.1836243333333	3.464921	-1.4942221765229	1.4942221765229
Org2	m Wnt4	26.646326	3.640618	-1.37822407738369	1.37822407738369
Org3	m Wnt4	28.5635246666667	5.44530733333333	-0.186737983691381	0.186737983691381
Org4	m Wnt4	31.3127033333333	7.261936	1.01263065763496	-1.01263065763496
Fibr1	m Wnt5a	22.8438493333333	2.950089	-0.838810454956124	0.838810454956124
Fibr2	m Wnt5a	22.3270343333333	2.724446	-1.11965271072907	1.11965271072907
Fibr3	m Wnt5a	23.1083756666667	3.66199266666667	0.0472468640818909	-0.0472468640818909
Fibr4	m Wnt5a	22.0386173333333	2.653452	-1.20801403860693	1.20801403860693
Org1	m Wnt5a	27.2552496666667	4.53654633333333	1.1357434030446	-1.1357434030446
Org2	m Wnt5a	26.8606503333333	3.85494233333334	0.287397986152169	-0.287397986152169
Org3	m Wnt5a	26.924962	3.80674466666666	0.227409679713853	-0.227409679713853
Org4	m Wnt5a	28.8548113333333	4.804044	1.4686792712996	-1.4686792712996
Fibr1	m Wnt5b	29.3554663333333	9.461706	0.998676210545995	-0.998676210545995
Fibr2	m Wnt5b	28.3892593333333	8.786671	0.156650018757816	-0.156650018757816
Fibr3	m Wnt5b	28.7299846666667	9.28360166666667	0.776512154552393	-0.776512154552393
Fibr4	m Wnt5b	28.4039476666667	9.01878233333333	0.446181409096901	-0.446181409096901
Org1	m Wnt5b	30.3867626666667	7.66805933333333	-1.2386855146192	1.2386855146192
Org2	m Wnt5b	30.3179286666667	7.31222066666667	-1.68255209543991	1.68255209543991
Org3	m Wnt5b	31.5354066666667	8.41718933333333	-0.304234588290533	0.304234588290533
Org4	m Wnt5b	33.3912403333333	9.340473	0.847452405396545	-0.847452405396545
Fibr1	m Wnt7a	22.5628805	2.66912016666667	-1.07924434680828	1.07924434680828
Fibr2	m Wnt7a	22.5768203333333	2.974232	-0.818538316267888	0.818538316267888
Fibr3	m Wnt7a	22.5115336666667	3.06515066666666	-0.740851900668281	0.740851900668281
Fibr4	m Wnt7a	22.2633773333333	2.878212	-0.900583620047175	0.900583620047175
Org1	m Wnt7a	27.7073546666667	4.98865133333333	0.902703572319937	-0.902703572319937
Org2	m Wnt7a	28.0622453333333	5.05653733333333	0.960709482467418	-0.960709482467418
Org3	m Wnt7a	27.3570403333333	4.238823	0.262004828405649	-0.262004828405649
Org4	m Wnt7a	29.63757	5.58680266666666	1.41380030059862	-1.41380030059862
Fibr1	m Wnt10a	17.8897975	-2.00396283333333	1.25944948196676	-1.25944948196676
Fibr2	m Wnt10a	16.64758	-2.95500833333334	0.904517724564832	-0.904517724564832
Fibr3	m Wnt10a	13.975919	-5.470464	-0.0342545007773173	0.0342545007773173
Fibr4	m Wnt10a	16.8889315	-2.49623383333333	1.07573312859775	-1.07573312859775
Org1	m Wnt10a	16.2204895	-6.49821383333333	-0.417812442552489	0.417812442552489
Org2	m Wnt10a	13.540166	-9.465542	-1.52522423408427	1.52522423408427
Org3	m Wnt10a	16.755996	-6.36222133333333	-0.36705981608143	0.36705981608143
Org4	m Wnt10a	16.2729855	-7.77778183333334	-0.895349341633838	0.895349341633838
Fibr1	m Wnt11	22.6020486666667	2.74217866666667	0.354762775039488	-0.354762775039488
Fibr2	m Wnt11	21.9216186666667	2.19747766666667	-1.07126222996257	1.07126222996257
Fibr3	m Wnt11	21.9175866666667	2.484352	-0.320226390801957	0.320226390801957
Fibr4	m Wnt11	21.5433796666667	2.10036166666667	-1.32551152340205	1.32551152340205
Org1	m Wnt11	25.789482	3.35169466666667	1.95047318671274	-1.95047318671274
Org2	m Wnt11	25.6436123333333	2.635899	0.076523039496597	-0.076523039496597
Org3	m Wnt11	25.7929036666667	2.67742166666667	0.185229212132649	-0.185229212132649
Org4	m Wnt11	26.4406606666667	2.66396966666666	0.150011930785095	-0.150011930785095
Fibr1	m Wnt16	21.3036636666667	1.40990333333333	0.356829930401672	-0.356829930401672
Fibr2	m Wnt16	21.7656886666667	2.16310033333333	0.998639676527171	-0.998639676527171
Fibr3	m Wnt16	21.723926	2.277543	1.09615788071447	-1.09615788071447
Fibr4	m Wnt16	21.5726166666667	2.18745133333333	1.01938950575897	-1.01938950575897
Org1	m Wnt16	23.4070313333333	0.688327999999998	-0.258034549272422	0.258034549272422
Org2	m Wnt16	23.0575763333333	0.051868333333335	-0.800370773503865	0.800370773503865
Org3	m Wnt16	22.8023766666667	-0.315840666666663	-1.11370077871905	1.11370077871905
Org4	m Wnt16	23.517573	-0.533194333333338	-1.29891089190694	1.29891089190694
Fibr1	m Wnt7b	22.5078146666667	2.61405433333333	1.21878296619728	-1.21878296619728
Fibr2	m Wnt7b	21.7926896666667	2.19010133333333	0.891224966064006	-0.891224966064006
Fibr3	m Wnt7b	21.3581706666667	1.91178766666667	0.676192007073052	-0.676192007073052
Fibr4	m Wnt7b	21.56504	2.17987466666667	0.883323556046004	-0.883323556046004
Org1	m Wnt7b	22.793465	0.0747616666666673	-0.74314589772496	0.74314589772496
Org2	m Wnt7b	23.0692436666667	0.0635356666666667	-0.751819420755807	0.751819420755807
Org3	m Wnt7b	22.775634	-0.342583333333337	-1.06559837138507	1.06559837138507
Org4	m Wnt7b	23.652062	-0.398705333333336	-1.10895980551451	1.10895980551451
Fibr1	m Wnt9a	21.8897353333333	1.995975	1.05048552304044	-1.05048552304044
Fibr2	m Wnt9a	21.3102876666667	1.70769933333333	0.845760296413373	-0.845760296413373
Fibr3	m Wnt9a	21.2102593333333	1.76387633333333	0.885655613244005	-0.885655613244005
Fibr4	m Wnt9a	21.1363355	1.75117016666667	0.876632052981453	-0.876632052981453
Org1	m Wnt9a	22.5104576666667	-0.208245666666667	-0.514889663624866	0.514889663624866
Org2	m Wnt9a	22.3092396666667	-0.696468333333332	-0.861611595564332	0.861611595564332
Org3	m Wnt9a	22.1580563333333	-0.960160999999999	-1.04887867074779	1.04887867074779
Org4	m Wnt9a	22.831127	-1.21964033333334	-1.23315355574228	1.23315355574228

## Sheet: human_normal_bronchiolar_lung
RT-qPCR data and z-scores from normal human bronchiolar organoids and fibroblasts
For z-score analysis, Ct>36 was regarded not detected (ND)
Sample	Gene	Ct (mean)	Ct (Gene-HPRT1)	z-score	z-score (for Figure 4)
Org1	Wnt7b	28.7189533333333	5.27722033333333	-0.718748372131589	0.718748372131589
Org2	Wnt7b	26.3231433333333	3.67500333333333	-1.03752626562899	1.03752626562899
Org3	Wnt7b	27.3233946666667	4.06091633333333	-0.960744822657617	0.960744822657617
Fibr1	Wnt7b	34.28099	13.9825415	1.01326666935675	-1.01326666935675
Fibr2	Wnt7b	35.3298125	13.4423488333333	0.905789666951498	-0.905789666951498
Fibr3	Wnt7b	34.5831703333333	12.9003993333333	0.797963124109941	-0.797963124109941
Org1	Wnt7a	32.534589	9.092856	-0.438935658942327	0.438935658942327
Org2	Wnt7a	29.792178	7.144038	-1.36963654741845	1.36963654741845
Org3	Wnt7a	32.0070223333333	8.744544	-0.605279713577956	0.605279713577956
Fibr1	Wnt7a	33.2878253333333	12.9893768333333	1.42193354564685	-1.42193354564685
Fibr2	Wnt7a	33.2730183333333	11.3855546666667	0.655993003495467	-0.655993003495467
Fibr3	Wnt7a	32.398128	10.715357	0.335925370796417	-0.335925370796417
Org1	Wnt5b	34.619934	11.178201	1.24562178353933	-1.24562178353933
Org2	Wnt5b	32.9856376666667	10.3374976666667	0.81919743324313	-0.81919743324313
Org3	Wnt5b	33.0819363333333	9.819458	0.556435624734397	-0.556435624734397
Fibr1	Wnt5b	27.7244963333333	7.42604783333334	-0.657557867198723	0.657557867198723
Fibr2	Wnt5b	28.217544	6.33008033333334	-1.21345815996935	1.21345815996935
Fibr3	Wnt5b	28.9260966666667	7.24332566666666	-0.750238814348786	0.750238814348786
Org1	Wnt5a	30.329848	6.888115	1.06831012006017	-1.06831012006017
Org2	Wnt5a	28.8165996666667	6.16845966666666	0.596433717582936	-0.596433717582936
Org3	Wnt5a	29.9398506666667	6.67737233333333	0.930126621947939	-0.930126621947939
Fibr1	Wnt5a	24.9217543333333	4.62330583333334	-0.416720216495559	0.416720216495559
Fibr2	Wnt5a	25.1582346666667	3.270771	-1.30357430041139	1.30357430041139
Fibr3	Wnt5a	25.6078043333333	3.92503333333333	-0.874575942684095	0.874575942684095
Org1	Wnt3	33.937022	10.495289	-1.2429842169239	1.2429842169239
Org2	Wnt3	33.1280683333333	10.4799283333333	-1.25054836525362	1.25054836525362
Org3	Wnt3	36.7690303333333	13.506552	ND	ND
Fibr1	Wnt3	35.4589375	15.160489	1.05432914541713	-1.05432914541713
Fibr2	Wnt3	36.0490635	14.1615998333333	0.562439959512771	-0.562439959512771
Fibr3	Wnt3	35.9955636666667	14.3127926666667	0.636892783894761	-0.636892783894761
Org1	Wnt9a	28.5760053333333	5.236765	-0.891051291293954	0.891051291293954
Org2	Wnt9a	28.1066933333333	5.64273	-0.705836512571389	0.705836512571389
Org3	Wnt9a	28.554003	5.406981	-0.813393072543469	0.813393072543469
Fibr1	Wnt9a	30.8685943333333	10.474202	1.49844222422676	-1.49844222422676
Fibr2	Wnt9a	29.0779506666667	7.227262	0.0170798564722989	-0.0170798564722989
Fibr3	Wnt9a	30.9147023333333	9.15101200000001	0.894758795709752	-0.894758795709752
Org1	Wnt4	26.6280836666667	3.28884333333334	-0.907672239757847	0.907672239757847
Org2	Wnt4	25.918729	3.45476566666666	-0.836460147101199	0.836460147101199
Org3	Wnt4	26.2666833333333	3.11966133333333	-0.980283346519674	0.980283346519674
Fibr1	Wnt4	28.2992166666667	7.90482433333333	1.07345748563581	-1.07345748563581
Fibr2	Wnt4	29.2093156666667	7.358627	0.839035426056838	-0.839035426056838
Fibr3	Wnt4	29.0591456666667	7.29545533333334	0.811922821686068	-0.811922821686068
Org1	Wnt2b	29.206255	5.86701466666667	0.891687177995881	-0.891687177995881
Org2	Wnt2b	27.6174736666667	5.15351033333333	0.0879781618214213	-0.0879781618214213
Org3	Wnt2b	28.8993353333333	5.75231333333333	0.762484745073628	-0.762484745073628
Fibr1	Wnt2b	25.9589396666667	5.56454733333334	0.550980455497712	-0.550980455497712
Fibr2	Wnt2b	26.4269946666667	4.576306	-0.562199146433601	0.562199146433601
Fibr3	Wnt2b	25.3024373333333	3.538747	-1.73093139395504	1.73093139395504
Org1	Wnt16	28.0493256666667	4.71008533333333	0.609487030383632	-0.609487030383632
Org2	Wnt16	28.4462313333333	5.982268	1.06208058987203	-1.06208058987203
Org3	Wnt16	28.14939	5.002368	0.713469937830436	-0.713469937830436
Fibr1	Wnt16	22.7903636666667	2.39597133333333	-0.213785538693408	0.213785538693408
Fibr2	Wnt16	20.271147	-1.57954166666667	-1.62811983722372	1.62811983722372
Fibr3	Wnt16	23.2339103333333	1.47022000000001	-0.543132182168976	0.543132182168976
Org1	Wnt11	29.059871	5.72063066666667	-1.070011921881	1.070011921881
Org2	Wnt11	31.7973903333333	9.333427	0.336644652097478	-0.336644652097478
Org3	Wnt11	28.6664916666667	5.51946966666667	-1.1483347546594	1.1483347546594
Fibr1	Wnt11	32.611206	12.2168136666667	1.45930268088438	-1.45930268088438
Fibr2	Wnt11	30.0410633333333	8.19037466666667	-0.108407305094159	0.108407305094159
Fibr3	Wnt11	31.5957946666667	9.83210433333334	0.530806648652702	-0.530806648652702
Org1	Wnt10a	28.2027263333333	4.863486	-0.939425392600982	0.939425392600982
Org2	Wnt10a	28.263501	5.79953766666667	-0.806193892652286	0.806193892652286
Org3	Wnt10a	27.8384906666667	4.69146866666667	-0.9639092198867	0.9639092198867
Fibr1	Wnt10a	36.821785	16.4273926666667	ND	ND
Fibr2	Wnt10a	41.256058	19.4053693333333	ND	ND
Fibr3	Wnt10a	39.358379	17.5946886666667	ND	ND

## Sheet: human_LUAD
RT-qPCR data and z-scores from human LUAD organoids and fibroblasts
For z-score analysis, Ct>36 was regarded not detected (ND)
Sample	Gene	Ct (mean)	Ct (Gene-HPRT1)	z-score	z-score (for Figure 5)
Org1	Wnt7b	26.0999433333333	3.01081933333333	-0.989603576573052	0.989603576573052
Org2	Wnt7b	29.5069833333333	2.89894733333334	-1.00973071769324	1.00973071769324
Org3	Wnt7b	28.522247	4.18458533333334	-0.778428716696729	0.778428716696729
Org4	Wnt7b	27.5498556666667	3.31355433333334	-0.935137847284029	0.935137847284029
Fibr1	Wnt7b	35.8541565	14.5443765	1.08542442606664	-1.08542442606664
Fibr2	Wnt7b	33.8211683333333	13.3631713333333	0.872911169117623	-0.872911169117623
Fibr3	Wnt7b	34.7569215	14.1864381666667	1.02102694191219	-1.02102694191219
Fibr4	Wnt7b	33.182513	12.5885	0.733538321150593	-0.733538321150593
Org1	Wnt7a	33.9194185	10.8302945	0.188471410078013	-0.188471410078013
Org2	Wnt7a	34.034688	7.426652	-1.19256361409024	1.19256361409024
Org3	Wnt7a	32.1205345	7.78287283333333	-1.04802627000322	1.04802627000322
Org4	Wnt7a	31.674858	7.43855666666667	-1.18773327082778	1.18773327082778
Fibr1	Wnt7a	34.4873065	13.1775265	1.14086567647012	-1.14086567647012
Fibr2	Wnt7a	32.5612846666667	12.1032876666667	0.704991035359901	-0.704991035359901
Fibr3	Wnt7a	31.7603436666667	11.1898603333333	0.334365994872853	-0.334365994872853
Fibr4	Wnt7a	33.571327	12.977314	1.05962903814036	-1.05962903814036
Org1	Wnt5b	33.9427993333333	10.8536753333333	0.488902588665981	-0.488902588665981
Org2	Wnt5b	34.6629295	8.05489350000001	-1.0173214586827	1.0173214586827
Org3	Wnt5b	37.4108125	13.0731508333333	ND	ND
Org4	Wnt5b	35.484196	11.2478946666667	0.701060118318529	-0.701060118318529
Fibr1	Wnt5b	32.3097216666667	10.9999416666667	0.567618930883261	-0.567618930883261
Fibr2	Wnt5b	29.258675	8.800678	-0.615961647545851	0.615961647545851
Fibr3	Wnt5b	28.50018	7.92969666666667	-1.08469880077227	1.08469880077227
Fibr4	Wnt5b	29.195872	8.601859	-0.722960326507961	0.722960326507961
Org1	Wnt5a	28.640238	5.551114	-0.262129575196193	0.262129575196193
Org2	Wnt5a	31.5860543333333	4.97801833333334	-0.864411500730608	0.864411500730608
Org3	Wnt5a	30.2263876666667	5.888726	0.0926761182863843	-0.0926761182863843
Org4	Wnt5a	29.952962	5.71666066666667	-0.0881520510845022	0.0881520510845022
Fibr1	Wnt5a	29.3680706666667	8.05829066666666	2.37273102187974	-2.37273102187974
Fibr2	Wnt5a	25.842576	5.384579	-0.437145765865136	0.437145765865136
Fibr3	Wnt5a	26.068596	5.49811266666667	-0.317830127394677	0.317830127394677
Fibr4	Wnt5a	25.922839	5.328826	-0.495738119895006	0.495738119895006
Org1	Wnt3	36.23963	13.150506	ND	ND
Org2	Wnt3	34.845581	11.2503786666667	-1.37681647548252	1.37681647548252
Org3	Wnt3	35.700905	11.3632433333333	-1.27846316834418	1.27846316834418
Org4	Wnt3	37.0965413333333	12.86024	ND	ND
Fibr1	Wnt3	35.9174025	14.6076225	1.54877612696845	-1.54877612696845
Fibr2	Wnt3	33.4167783333333	12.9587813333333	0.111931572539069	-0.111931572539069
Fibr3	Wnt3	33.0972646666667	12.5267813333333	-0.264524850348734	0.264524850348734
Fibr4	Wnt3	34.51914	13.925127	0.954031185841079	-0.954031185841079
Org1	Wnt9a	28.017224	4.95919433333333	-0.825395352613001	0.825395352613001
Org2	Wnt9a	30.8854055	4.26777683333333	-1.04526062177955	1.04526062177955
Org3	Wnt9a	30.7659313333333	6.20508633333333	-0.429211599768372	0.429211599768372
Org4	Wnt9a	28.0695006666667	3.92538233333334	-1.15413935120663	1.15413935120663
Fibr1	Wnt9a	29.982707	8.62285633333333	0.339620042232024	-0.339620042232024
Fibr2	Wnt9a	32.9064045	12.3442791666667	1.52300292295659	-1.52300292295659
Fibr3	Wnt9a	31.023312	10.2652203333333	0.861878739660786	-0.861878739660786
Fibr4	Wnt9a	30.4257023333333	9.848941	0.729505220518148	-0.729505220518148
Org1	Wnt4	25.9393556666667	2.881326	-0.763542648763654	0.763542648763654
Org2	Wnt4	27.870803	1.25317433333333	-1.28824495013081	1.28824495013081
Org3	Wnt4	27.656996	3.096151	-0.694311277879164	0.694311277879164
Org4	Wnt4	26.5690916666667	2.42497333333333	-0.910610823883523	0.910610823883523
Fibr1	Wnt4	28.600132	7.24028133333333	0.641212167253678	-0.641212167253678
Fibr2	Wnt4	28.9748543333333	8.41272900000001	1.01905533845654	-1.01905533845654
Fibr3	Wnt4	28.973979	8.21588733333333	0.955619432809983	-0.955619432809983
Fibr4	Wnt4	29.0570346666667	8.48027333333333	1.04082276213696	-1.04082276213696
Org1	Wnt2b	28.8385366666667	5.780507	-0.46252464889204	0.46252464889204
Org2	Wnt2b	32.0240555	5.40642683333334	-0.930908871574476	0.930908871574476
Org3	Wnt2b	29.7499593333333	5.18911433333333	-1.2030049500666	1.2030049500666
Org4	Wnt2b	29.8434036666667	5.69928533333333	-0.564221960314966	0.564221960314966
Fibr1	Wnt2b	28.5487126666667	7.188862	1.3008707960307	-1.3008707960307
Fibr2	Wnt2b	26.5010326666667	5.93890733333333	-0.264192249550789	0.264192249550789
Fibr3	Wnt2b	27.9645883333333	7.20649666666667	1.32295108890623	-1.32295108890623
Fibr4	Wnt2b	27.3664206666667	6.78965933333333	0.801030795461941	-0.801030795461941
Org1	Wnt16	30.286425	7.22839533333333	0.801021452125099	-0.801021452125099
Org2	Wnt16	32.114652	5.49702333333333	0.187979464758437	-0.187979464758437
Org3	Wnt16	31.759552	7.198707	0.790509444960682	-0.790509444960682
Org4	Wnt16	29.0681746666667	4.92405633333333	-0.0148959591109088	0.0148959591109088
Fibr1	Wnt16	20.736887	-0.622963666666671	-1.97897771898841	1.97897771898841
Fibr2	Wnt16	23.6238746666667	3.06174933333333	-0.674299244116582	0.674299244116582
Fibr3	Wnt16	25.0511646666667	4.293073	-0.238313732219119	0.238313732219119
Fibr4	Wnt16	28.7257283333333	8.148967	1.1269762925908	-1.1269762925908
Org1	Wnt11	29.9922166666667	6.934187	-1.17257846778501	1.17257846778501
Org2	Wnt11	33.783688	7.16605933333333	-1.1012790867629	1.1012790867629
Org3	Wnt11	38.4836363333333	13.9227913333333	ND	ND
Org4	Wnt11	31.9938863333333	7.849768	-0.891042686274778	0.891042686274778
Fibr1	Wnt11	37.1687686666667	15.808918	ND	ND
Fibr2	Wnt11	32.2110716666667	11.6489463333333	0.277182343702615	-0.277182343702615
Fibr3	Wnt11	32.8205573333333	12.0624656666667	0.404337110653422	-0.404337110653422
Fibr4	Wnt11	31.1638106666667	10.5870493333333	-0.0493447486883029	0.0493447486883029
Org1	Wnt10a	28.7436503333333	5.68562066666667	-0.828345547098741	0.828345547098741
Org2	Wnt10a	31.9805135	5.36288483333334	-0.867547019343909	0.867547019343909
Org3	Wnt10a	29.1489273333333	4.58808233333333	-0.961659279471735	0.961659279471735
Org4	Wnt10a	27.862854	3.71873566666666	-1.06725545350911	1.06725545350911
Fibr1	Wnt10a	41.224335	19.8644843333333	ND	ND
Fibr2	Wnt10a	40.8119385	20.2498131666667	ND	ND
Fibr3	Wnt10a	42	21.2419083333333	ND	ND
Fibr4	Wnt10a	39.906677	19.3299156666667	ND	ND
